# Supplementary material for: Neuronal Gtf2i deletion alters mitochondrial and autophagic properties
Source: Commun Biol. 2023 Dec 14;6:1269. doi: 10.1038/s42003-023-05612-5 (PMC10721858; doi:10.1038/s42003-023-05612-5)
Supplement: Supplementary file 3 — Supplementary Data 1 [file 42003_2023_5612_MOESM3_ESM.xlsx]

## Sheet: Figure 1
Figure 1a						Figure 1b
e17	p1	1 month	2 months	5 months		e17	p1	1 month	2 months	5 months
70.0995	108.713	6.08234	11.0787	2.85704		58	89.5	10.5937	10.3986	6.70937
67.6033	91.5088	9.40844	4.87815	3.31824		67.4	56.5	13.2678	10.1092	8.54592
62.6688	99.7783	22.5079	11.3541	11.0657		72	128.749	41.0493	26.2716	15.4484
		5.79881	9.41169				132.5	17.0557	23.094	20.1119
			5.31969				94.0911	15	18	12

## Sheet: Figure 2
Figure 2b				Figure 2c				Figure 2d				Figure 2e			Figure 2g				Figure 2h
Individuals/ Soma area				Networks/ Soma area				Mean Network Size (Branches)				Mean Branch Length			mRNA levels of Drp1				mRNA levels of Mfn2
Control	cKO			Control	cKO			Control	cKO			Control	cKO		Control	cKO			Control	cKO
0.0315722	0.070792			0.00315722	0.0196644			3	52			2.834	2.432		0.991811	1.83255			0.749746	1.96521
0.045315	0.0505315			0.00266559	0.0144376			35	3			3.123	12.909		0.833276	1.6673			0.720758	1.58611
0.0956725	0.0794332			0.00925863	0.00305512			10	10.5			3.771	1.88		1.32207	1.7473			0.703658	1.92336
0.0255226	0.119989			0.010209	0.00631522			25.5	3			2.394	11.643		1.08879	1.10239			0.903424	1.77412
0.00983724	0.0291305			0.00245931	0.0109239			7.333	46			3.003	2.936		0.679536	2.4941			0.845144	1.18326
0.0755846	0.130542			0.00795627	0.0156651			18	13.864			2.398	1.613		0.512439	1.85906			0.774825	1.74584
0.0310618	0.089455			0.00310618	0.024177			4.5	42			2.678	1.99		1.57208	1.58054			1.55948	1.50916
0.0361363	0.00336492			0.00451704	0.00336492			3	15.583			3.331	1.565		0.922645	1.43303			1.74296	2.34868
0.0123581	0.0412707			0.00247162	0.00687845			2.5				3.618	2.017		1.71863	0.518226			0.583334	0.884096
0.0214971	0.062083			0.00537426	0.00459874			20.5	45.333			3.037	1.559		1.05058	0.614135			0.767729	1.579
0.013544	0.0592576			0.00507901	0.00474061			6	8.417			6.491	1.722		0.62877	1.14148			0.678633	1.28512
0.0182523	0.160083			0.00405606	0.0139203			26	10.143			2.77	2.019		0.679368	2.24775			1.1342	1.14342
0.0301332	0.130659			0.0075333	0.0186656			10	20			2.766	1.898		1.83247				1.83611	0.711428
0.0441316	0.22443			0.00706105	0.0314989			11	5			2.174	3.252		1.15645				1.05531
0.0796421	0.0676792			0.00663684	0.00307633			11.333	15			1.763	5.205		1.6166
0.0353197	0.124589			0.00882992	0.0177985			12.324	9.667			1.418	4.905
0.134385	0.0825718			0.00584283	0.00786399			4.857	3			1.828	2.015
0.0860791	0.169205			0.0129119	0.0032498			5.167	4			1.313	2.814
0.0554984	0.107243			0.0096519	0.0045726			5.625	24.25			1.858	1.82
0.162021	0.132605			0.0303789	0.0162368			26.667	13.3			1.912	1.496
0.150136	0.149379			0.0266908	0.0182604			6	16.5			4.02	1.271
0.39475	0.0693897			0.00188971	0.0262452			8	29			1.38	1.202
0.214838	0.190277			0.0110173	0.01051			8.062	13.889			1.475	2.086
0.0478217	0.0683152			0.0196913	0.00592494			6.733	14.5			1.372	1.47
0.113173	0.0325872			0.0226345	0.0049781			5.36	23.333			1.557	1.736
0.0662022	0.049781			0.010185	0.0277004			7.182	13.444			1.754	1.503
0.0201034	0.182031			0.00287192	0.027815			14	8.3			1.663	1.289
0.0591684	0.230467			0.00591684	0.0238432			4	12.438			1.526	1.674
0.0502189	0.222537			0.00456536	0.0105122			8.188	20			1.938	1.467
0.203737	0.0630729			0.0191003	0.00809789			5.25	38.5			2.408	2.112
0.0974169	0.0566852			0.0205088	0.0404641			12.25	28			2.183	2.197
0.122319	0.205018			0.00382246	0.0182335			14	3			1.484	1.878
0.139126	0.258915			0.0101799	0.0145285			23	42			3.393	1.97
0.0432224	0.16272			0.00720373	0.0277314			11.231	15.5			3.446	2.557
0.191991	0.274233			0.029537	0.0377298			11.5	6.5			4.369	2.055
0.160828	0.330862			0.00446744	0.0121008			3	6			1.391	2.488
0.115364	0.285881			0.00935381	0.0232726			6.5	5			2.507	5.689
0.181565	0.243069			0.010087	0.0336957			3	6.5			1.399	5.568
0.181882	0.162352			0.0282269	0.0306361			4.364	19			1.915	2.192
0.0877119	0.209347			0.0129944	0.021916			13.667	11.333			3.141	1.907
0.0733826	0.272291			0.00733827	0.033654			12	20			2.68	2.53
0.103047	0.190469			0.0228993	0.0187347			10	12			1.722	3.37
0.0351402	0.13732			0.00502003	0.0167464			8	26			1.726	2.728
0.172407	0.140943			0.0206888	0.0108418			12.5	8.5			1.878	3.358
0.201838	0.107911			0.0265576	0.0154159			28.25	19.833			2.925	1.5
0.0917303	0.104318			0.00436811	0.0139091			13.5	4			4.812	1.987
0.0294245	0.0678852			0.0042035	0.00543081			3	23.5			2.713	4.527
0.220844	0.146401			0.0252393	0.0117121			13	4			1.914	2.666
0.0654209	0.105608			0.0118947	0.0067205			17	25			2.066	1.703
0.0202092	0.102794			0.00252615	0.0122374			6.375	16			2.328	3.423
0.197142	0.0401683			0.0148786	0.00277022			17	23.4			1.317	1.646
0.0899297	0.117118			0.0149883	0.0100963			13.333	5			1.683	1.572
0.061816	0.103558			0.00976041	0.0207115			15.333	33.667			3.211	1.789
0.0817362	0.0935804			0.0071075	0.00519891			9	16.2			3.596	1.99
0.0561285	0.0306326			0.00140321	0.00612651			23	26.5			1.489	1.4
0.051614	0.117221			0.00628232	0.0127877			17	19.833			1.738	1.973
0.251293	0.0510645			0.0188654	0.00729493				18.667				1.911
0.183938	0.034892			0.00525501	0.008723				42				1.841
0.31662	0.0724272			0.022684	0.0120712				15.25				1.754
0.200375	0.270195			0.00589162	0.0315813				3
0.061862	0.234105			0.0110181	0.0221451				16.167
0.162124	0.0707185			0.0429768	0.0202053
0.343815	0.216456			0.00727446	0.0354201
0.184286	0.0665946			0.0209253	0.00256133
0.0630602	0.0880518			0.0287844	0.00440259
0.311395	0.199227			0.0226296	0.0197038
0.203666	0.249382			0.0110028	0.0279681
0.113695	0.0329942			0.00691558	0.0109981
0.162516	0.134556			0.00859081	0.0119605
0.0601356	0.0874284			0.013608	0.0156122
0.231337	0.195687			0.0108918	0.0171226
0.0580897	0.260407			0.0110898	0.0204241
0.133077	0.363732			0.0212918	0.0510501
0.170335	0.343324			0.01789	0.0227367
0.0751382	0.346187					0.0181013
0.216574	0.0799777					0.0110314
0.174066	0.150118					0.0330768
0.139502	0.267238					0.013036
0.0283457	0.180328					0.0112705

## Sheet: Figure 3
Figure 3a				Figure 3b
mRNA levels of Sdhb1				mRNA levels of Mtco1
Control	cKO			Control	cKO
0.781128	0.555613			0.921	1.11621
0.988469	0.779384			0.775226	0.620369
0.959195	1.09481			0.9205	0.838916
0.848198	0.869263			1.36894	0.67072
1.23462	0.543157			1.29869	1.02098
0.974249	0.829904			1.01287	1.0155
1.22655	0.599568			0.702778	1.2234
0.987596				1.15764

## Sheet: Figure 4
Figure 4a				Figure 4c				Figure 4d
DCF test				MitoSox				Proton leak
Control	cKO			Control	cKO			Control	cKO
1.50894	3.60832			100980	58317.5			81.6	40.5
0.804677	3.25585			76954.2	39188.7			74.1	38.2
0.686382	2.09801			87577.9	57753.3			84.3	50.7
1.56707	1.58286			51649.7	28078.2			76.6	48.8
1.24128	1.44632			32949.2	53481.1			89.6	47
0.743371	1.23932			35545.3	39466.8			63.7
0.743371				36052.1	124204
0.704906				63056.4	86433.7
				63754	150427
				34261.3	57142
				38846.4	60829.2
				80234.6	78631.4
				56894.1	92532.8
				51617.2	110734
				31931.4	28504.1
				41217.6	49864.6
				39789	124818
				51110	143482
				17098.1	220523
				37492.5	121151
				18783.2	219486
				36570.5	206338
				75068.2
				37290.1
				49262.2
				44150.5
				13788.7
				39809.3
				31439.1
				34445.7
				89784.6
				38802.9
				70115.7
				52125.9
				50452
				61421.2
				91130.4
				37812.4
				62032
				13738.9
				55136.7
				54337.5
				85820.8
				116333

## Sheet: Figure 5
Figure 5a				Figure 5b				Figure 5d				Figure 5e
mRNA levels of Hif1a P1				Protein levels of Hif1a P1				mRNA levels of Pgc1a P1				mRNA levels of Jun P1
Control	cKO			Control	cKO			Control	cKO			Control	cKO
1.01255	1.74695			1.21692	2.71564			0.633876	1.16929			0.851607	1.08051
0.956359	1.25901			1.06149	2.61242			1.29768	0.644807			0.846124	1.56593
1.20511	1.00629			0.721596	0.900658			0.982723	1.02449			0.918337	1.9142
1.03558	1.03953			0.525315	1.09972			0.99633	2.03118			0.874997	1.36771
0.963064	1.0404			0.497905	0.501502			1.08939	1.1834			1.2781	1.10242
0.485912	1.23142			0.52971	0.912609			1.28735	0.922092			0.74752	1.35688
0.74687	2.24978			1.47784	0.443564			1.07391	1.32926			1.01098	1.33948
1.59456				1.96923	0.566774			0.838887	1.26364			1.47234
								0.818539	1.2379
				Protein levels of Hif1a P30				0.79187	1.04776
				Control	cKO			0.69187	0.984946			mRNA levels of Jun P30
				0.686506	0.826703			1.49757	0.853916			Control	cKO
				0.790543	0.7256							1.24929	0.693627
				0.975929	0.643665							0.691113	0.577577
				1.54702	1.07734			mRNA levels of Pgc1a P30				1.2195	0.259666
				0.880824	0.982735			Control	cKO			1.07353	0.346342
				0.766966	0.503888			1.24929	0.693627			1.53154	0.517858
				1.15278	0.637347			0.691113	0.577577			0.710397	0.495354
				1.19943	1.14782			1.2195	0.259666			0.524635	0.38457
								1.07353	0.346342				0.998457
								1.53154	0.517858
								0.710397	0.495354
								0.524635	0.38457
									0.998457

## Sheet: Figure 6
Figure 6a						Figure 6c						Figure 6d						Figure 6e
Protein levels of LC3 in primary neuronal cultures						mRNA levels of LC3 in primary neuronal cultures						Protein levels of Parkin in primary neuronal cultures						Protein levels of Pink1 in primary neuronal cultures
Control	Control - EBSS	cKO	cKO - EBSS			Control	cKO					Control	cKO					Control	cKO
0.961401	1.48142	0.994973	1.61134			1.04098	0.641235					1	0.784266					1	1.03937
1.0386	2.22675	0.870779	1.46987			0.933266	0.958478						0.999487						0.906227
0.969396	1.47962	1.0386	1.9204			0.771026	0.712555						0.672449						0.569272
0.922416	1.69895	1.21959	2.15095			0.343126	0.583787						0.4747						1.00082
1.10819	3.61587	1.11452	1.69355			1.21513	0.758379						0.574288						0.872623
0.986706	1.61513					1.29292	0.454667						1.0047						0.754581
0.780098	2.17419					1.24038	0.861359						0.669643
						1.16317							0.799761

## Sheet: Figure 7
Figure 7a				Figure 7b				Figure 7c				Figure 7d				Figure 7f
mRNA levels of Pink1 P1				Protein levels of Pink1 P1				mRNA levels of Parkin P1				Protein levels of Parkin P1				mRNA levels of Tbk1 P1
Control	cKO			Control	cKO			Control	cKO			Control	cKO			Control	cKO
0.658665	2.22248			0.865631	0.899584			0.461772	0.756581			0.469095	1.05192			1.02157	1.43634
0.671746	2.92349			0.845046	0.907657			0.828781	0.729713			0.682801	0.767425			0.765697	1.21854
0.584083	2.8148			1.28932	1.1297			1.29087	0.604182			1.2756	1.57186			1.06667	1.24379
0.551906	2.36425			0.922201	0.87745			1.24568	0.379724			1.5725	1.13396			1.07629	1.22562
0.72331	4.08281			0.788748	0.89362			0.782441	1.13032			0.87293	1.01253			1.19857	1.43769
2.33076	3.10214			1.00581	1.02993			0.946874	1.19375			1.12707				0.532074	1.41478
1.47953	2.32877			1.28324				1.08911	1.20134							1.13792	1.40562
0.757097	1.56402							1.35447	2.20659			Protein levels of Parkin P30				1.20123
1.60993	1.17087			Protein levels of Pink1 P30				1.05648	2.38523			Control	cKO
1.31808	1.00927			Control	cKO			0.738256	1.56961			0.909089	1.25029
0.695713	1.0531			0.841442586 0.981828273				0.728364	1.51482			1.09091	1.26408			mRNA levels of Tbk1 P30
0.61917	1.93452			1.406098927 0.886972871				1.40681	1.30603			1.05777	0.846023			Control	cKO
1.15888				0.96578923 1.216708555				1.0701	0.770568			0.757769	0.434394			1.11271	1.06921
1.62574				0.740650461 0.846084689				1.54799				1.18672	1.15691			1.58824	0.574291
				0.93612166 0.994964093				3.31305				0.997738	0.935145			1.04002	0.307572
				0.846306851 0.897192518								0.794133				0.569906	0.365406
mRNA levels of Pink1 P30				1.344933543 1.033430017				mRNA levels of Parkin P30				0.982623				0.689127	0.67889
Control	cKO			0.872637946 0.943915504				Control	cKO			1.20865				0.685353	0.419026
0.996497	0.939666							1.62683	0.485399			1.01459				1.33069	0.814955
0.905298	1.58795							0.692153	0.60919							0.63511	0.476826
0.968676	1.74416							0.945973	0.513152							0.620493	0.457177
0.829473	1.62144							1.08369	0.745592							0.664831	0.5581
0.628332	1.42118							1.04114	0.501996							0.97145	0.679751
1.06596	1.14612							0.562001	0.264117							2.09207	0.548095
1.60576	1.62932							1.04821	0.488001							0.51389
0.84665	0.744182
1.15335	2.00519

## Sheet: Figure 8
Figure 8b				Figure 8c				Figure 8e
Mean network size in neurites				Mean branch length in neurites				MitoSOX
Control	Heterozygous			Control	Heterozygous			Control	Heterozygous
44.5	6.462			1.512	0.592			23409.4	235935
7.667	29.5			0.91	1.065			148456	259713
22.375	34.25			1.328	1.021			314202
16.4				1.23				434695	106020
8.185	33			0.864	1.185			89125
19.75	17.583			1.34	1.237			17990.4	64079.2
15.75				1.202				54021.4
11	32			1.431	1.215			141768
20.8	15.556			1.158	1.238			58120.3	41343
12.286	25.2			0.886	1.036			76105.7
36	24.778			1.054	1.227			102806
8.4	22.182			0.715	0.887			70118.5	77531.4
17	17.667			1.976	0.865			59863.4
12.5	15.875			2.346	0.745			82412.6	64735.2
4.5	39.75			3.297*	1.452			44734
15	25.222			1.499	0.902			70710.7
5.571	9.625			1.022	0.755			88074.5	87660.9
10.444	5.75			0.961	0.62			269465	58542.9
6.286	44			0.958	1.201			200852	31154.6
23.167				1.506				21168
19.467				0.855				229819
8.958				0.788				158606	69523.7
21.833				0.993				83221.3
32				2.47				65307.5
59				1.919				74192.6
5.333				1.552				33035.3
48.4				1.263				158316
8.2				2.542				55906.3
4.667				0.623				144274
6.184				0.646				64654.9
11.438				0.914				66973.1
8.63				0.7				37255.4
36.25				1.645				136192
								42823.6
								81934.2
								95857.2
								55097.9
								62780
								18236.2
								24947.7
								31619.7
								18680.2
								79734.4
								44852
								59325.5
								28882.7
								34105.3
								25772.5
								53982
								27066
								23395.6
								113908
								25475
								31728.1
								40455.1
								35604.9
								36379.9
								43004
								43773.5
								38200.1
								151307
								62498
								33714
								48882.1
								17698.6
								42054.2
								128744
								88059.5
								53148.3
								61525.1
								39747.9
								98130.5
								91978.4
								138916
								60103.1
								33735.3
								39078.3
								70876.2
								44898.8
								40903.3
								68461.7
								76986.3
								46982.2
								136135
								164256
								85109.8
								38305.6
								62137.4
								78091.7
								148987
								103288
								56095.6
								22110.7
								20567.6
								36770.3
								25302.9
								135707
								67948
								75774.6
								115044
								145961
								67286.4
								199453
								159058
								85551
								152240
								36652.2
								112814
								100438
								48776.3
								155585
								56010.3
								60361.2
								20157.4
								54075.7
								30309.3
								87251.2
								62279.6
								58667.8
								41249.2
								86303.5
								63418.6
								24689.2
								33909.3
								10512.5
								38354.8
								22573.5
								40783.2
								55387.8
								41166.5
								45372.5
								60057.7
								42531.7
								72624
								52160.9
								68983.3
								42375.7
								73900.3
								72863.1
								46481.7
								49891
								33814.6
								17634.9
								26887.1
								35817.1
								38258.4
								63969.4
								57275.9
								27386
								33829
								30452.1
								21539.2
								62673.7
								57992.3
								26982.7
								18940.3
								14514.3
								15374.7
								45136.2
								66224.3
								49655
								14905
								30429.6
								163160
								99153.5
								49919.9
								29457.5
								36492.5
								41526.1
								9234.52
								28801.8
								35759.9
								55507.8
								98410.4

## Sheet: Figure 9
Figure 9b				Figure 9c				Figure 9d				Figure 9f
Mean mitochondrial size in soma				Individual mitochondria in neurite				Mean branch length in neurites				MitoSOX
Control Hemizygous				Control	Hemizygous			Control	Hemizygous			WT	Hemizygous
19	4.667			32	108			1.429	0.453			190289
28.667	12.778			18	87			1.031	1.002			166215	400716
9.429	22.083			22	124			1.436	0.604			44172.8	364588
5.778	15.25			53	75			1.847	0.876			46362.8	172561
9.333	10.833			61	323			1.382	0.564			20806.8	152165
8.667	20.857			65	46			0.819	1.788			280781	134614
5.25	24.6			89	356			0.767	0.634			147395	117104
24.4	21.286			88	181			1.344	0.541			162543	72648.5
4.625	18.786			66	33			0.838	1.36			60626.5	61357.7
9.714	4.273			8	87			1.238	1.007			184202	216381
2.5				25	306			0.892	0.564			26478.7	272248
6.5	24.167			72	102			1.067	0.894			28319.4	215117
16	9.658			35	84			1.402	1.045			56587.2	199940
3.5	23.111			43	192			1.176	0.922			50278.6	71614.8
14	28.556			27	48			1.833	1.044			110706	291606
10.263	5.583			45	173			1.631	0.64			22544.1	187196
7.333	22.5			43	55			1.798	1.191				60353.3
38.556	10.222			47	198			1.568	0.871			147273	191870
6.286	36.25			255	333			0.676	0.729			38306.3	318423
37.125	29.706			289	212			0.676	0.736			22849.8	133182
17.444	11.013			257	125			0.615	0.917			35660.6	90632.4
8.062	23.733			102	167			1.08	0.867			12592.8	127667
6	17.833			191	255			0.774	0.554			88429.3	65617.4
9	12.55			240				0.685				281008	97608
12.75				25				1.589				138798	105416
33.25				156				0.886				156357	72694.2
39.933				39								36893.8	230101
5.5												24789.2	83669.4
36.846												29163.5	308277
												112717	298939
												311040	86737.8
												93795.7	97114.5
												52701.7	152146
												87275.8	51150.6
												70687.7	129188
												160749	419217
												42021.2	227959
												39985.5	196396
												27108	145336
												97903.9	102487
												78740.1	198958
												177599.1*
												32560.8	414255
												24762	43802.5
												127463	38744
												92890.1	23800.8
												31311.9	9929.12
												50132.1	38451.7
												50308.8	46366.7
												67635.9	16126.8
												279246	44690.1
												28196.8	35916.6
												97975.9	36697.6
												181459	127791
												320897	63612.8
												42226.9	77837.6
												79337.2	54854.4
												97071.6	66574.2
												204082	24131.7
												81631.9	26851
												14463.8	23712
												73789.8	86128.9
												68939.3	161149
												106324	28364.2
												59291.5	18986.5
												69952.2	20085.7
												56296.5	58091.6
												22754.8	72207.6
												22710.4	182105
												51169.4	74642
												97770.3	47971.4
												38813.1	37106.4
												150482	64578.2
												77364.7	49417.9
												59610.3	19644.4
												23251.6	74724.3
												101350	155643
												24772.1	48490.5
												51193.3	135067
												59771.6	36148.3
												41542.8	33291.7
												35819.4	82090
												14683.9	40679.9
												159214	86824
												49648.1	27703.5
												45193.7	52008.6
												20884.1	29930.7
												91585.9	165434
												54290	46530.1
												25550.8	83490.8
												122764	59707.2
												38502.5	102787
												68011.8	104789
												31622.7	38313.1
												37677.9	3951.27
												23779.6	27266.7
												13820.8	25323.3
												43440.4	28134.4
												202407	174698
												163626	93286.2
												41843.8	76244.6
												27250.2	53595.7
												34508.1	23715.9
												122582	85117.7
												115567	68099.5
												62089.4	60283
												118866	85919.4
												83115.6	143854
												22527.3	31985.7
												39237.1	261526
												68992.1	290699
												91757.1	54322.6
												69277.2	63732.7
												112394	196636
												62942.8	55271.9
												83385.1	76038.2
												18065.2	78161.6
												46732.2	69096.5
												106801	102002
												35877.3	35908.1
												33727.2	69775.5
												51566.4	56028.1
												164562	67168.5
												48964.5	23734.3
												68849.3	129447
												76549.8	74906.6
												38606.3	13014.2
												105347	56031.6
												5541.7	31649
												85448.3	39985.3
												23254.3	44717.9
												46648.6	34538.6
												80411.7	19864.7
												62590.2	55724
												49700.2	27927
												33843	23463.3
												25504.9	71226.6
												37860.9	97190.4
												17069.6	33596.4
												110069	34217.1
												24144.4	45017.4
												21709.2	68455.4
												26031.4	84363.9
												18539.9	296502
												14839.3	50964.6
												52484.7	151471
												81096.9	45814.4
												51480.9	54879.4
												24119.2	74106.6
												107838	47508.7
												100625	32302
												30433.3	30089.2
												35570.6	48915.9
												43891.6	152707
												35563.9	26252
												25654.4	83402.6
												54079.4	63963.2
												96047.9	112138
												192995	67309.2
												34763.5	55354.7
												32187	68395.8
												40644.8	88115.6
												17616.1	37876.2
												128427	382323
												26488	117052
												23431.4	51402.1
												26986	280621
												130838	301733
												102373	27248.5
												137140	146038
												43260.4	145900
												263277
												130702
												92678.6

## Sheet: Figure 10
Figure 10a					Figure 10b					Figure 10c						Figure 10d
Human brain tissue mRNA levels of SDHB1					Human brain tissue mRNA levels of COX1					Human brain tissue mRNA levels of MAP1LC3						Human brain tissue mRNA levels of HIF1a
Control	WS				Control	WS				Control	WS					Control	WS
0.551505	0.267399				0.840297	1.49016				0.148518	0.026624					3.29992	6.15291
1.37462	0.454996				0.874128	1.81095				2.33609	0.174179					1.23367	3.04787
0.864506	0.234466				0.938385	1.929				0.232225	0.007114					0.028246	3.59033
1.20937					1.50819					1.28316						0.028283
					0.55522											0.115281
					1.28613											1.2946
